# Supplementary material for: Preload Dependency of 2D Right Ventricle Speckle Tracking Echocardiography Parameters in Healthy Volunteers: A Prospective Pilot Study
Source: J Clin Med. 2021 Dec 21;11(1):19. doi: 10.3390/jcm11010019 (PMC8745134; doi:10.3390/jcm11010019)
Supplement: Supplementary file 1 [file jcm-11-00019-s001.zip]

Archive with 1 entries (1 files):
- jcm-1445431-supplementary.pdf
